# Supplementary material for: Wide Fontanels, Delayed Speech Development and Hoarse Voice as Useful Signs in the Diagnosis of KBG Syndrome: A Clinical Description of 23 Cases with Pathogenic Variants Involving the ANKRD11 Gene or Submicroscopic Chromosomal Rearrangements of 16q24.3
Source: Genes (Basel). 2021 Aug 17;12(8):1257. doi: 10.3390/genes12081257 (PMC8394041; doi:10.3390/genes12081257)
Supplement: Supplementary file 1 [file genes-12-01257-s001.zip]

Archive with 8 entries (6 files):
- Table S1 Summary of panels used and quality data for patients examined with next-generation sequencing.pdf
- Video 1 Patient 1AG, dysmorphic features and hoarse, low voice in a patient with KBG syn-drome at the age of 8 months.mp4
- Voice recording 1 Patient 6 age 6/
- Voice recording 1 Patient 6 age 6/singing.m4a
- Voice recording 1 Patient 6 age 6/speaking.m4a
- Voice recording 1 Patient 6 age 6/speaking2.m4a
- voice recording 2 Patient 3 2 years old/
- voice recording 2 Patient 3 2 years old/voice recording 2.mp3
